# Supplementary material for: Effect of opaque porcelain on color and aesthetic outcomes of titanium-abutment implant restorations
Source: PLoS One. 2025 Sep 12;20(9):e0330788. doi: 10.1371/journal.pone.0330788 (PMC12431126; doi:10.1371/journal.pone.0330788)
Supplement: S1 Data — (XLSX) [file pone.0330788.s001.xlsx]

## Sheet: Sheet1
A（L*）	93	90			A（a*）	0	0		A（b*）	1	1
	92	91				0	0			1	0
	92	91				1	0			2	0
	94	90				0	0			1	1
	93	91				1	0			1	1
	92	91				0	0			0	0
	92	91				0	0			1	1
	92	91				0	0			1	0
	93	91				1	0			2	1
	93	92				1	0			2	1
	94	90				1	0			1	1
	93	91				1	0			1	1
	93	90				1	1			2	0
	94	91				1	0			2	1
	93	90				1	0			2	1
	92	90				1	0			2	1
	94	91				0	0			1	1
	94	92				0	0			1	1
	93	91				0	0			1	1
	93	90				0	0			2	1
	93	91				1	0			1	0
	92	90				0	0			1	1
	94	90				1	0			1	1
	94	92				0	0			1	1
	94	91				1	0			1	1
	93	90				0	0			1	0
	93	90				0	0			2	0
	92	91				1	0			2	0
	92	91				1	0			1	1
	92	90				0	0			1	1
	93	91				1	0			1	1
	94	92				0	0			1	1
	94	91				1	0			1	1
	93	90				0	0			1	1
	92	90				1	0			1	0
	92	91				1	1			1	1
	93	91				0	0			1	0
	92	90				0	0			1	1
	93	90				0	0			1	1
	93	90				0	0			2	1
	93	91				1	0			2	1
	92	92				1	0			1	1
	93	91				1	0			1	1
	94	90				1	0			1	1
	94	91				1	0			2	0
	94	90				0	0			1	1
	93	90				1	0			1	1
	93	90				0	0			2	1
	94	91				1	0			1	0
	94	91				0	0			2	1
	94	90				0	0			1	0
	93	91				1	1			1	1
	92	92				0	0			1	1
	94	91				0	0			2	1
	92	91				0	0			2	1
	94	90				0	0			1	0
	94	91				0	0			1	1
	94	90				0	0			1	0
	94	91				0	0			1	0
	92	92				0	0			1	1
	92	90				0	0			1	1
	95	91				0	0			1	1
	92	90				1	0			2	1
	94	90				0	0			1	1
	94	91				0	0			1	1
	94	90				0	0			1	1
	93	92				0	0			1	1
	92	91				0	0			2	1
	93	91				0	0			1	1
	92	90				0	0			2	0
	93	90				0	0			1	0
	93	90				0	0			1	0
	93	92				0	0			2	1
	93	91				0	0			1	1
	92	90				0	0			1	1
	93	91				0	0			1	1
	94	91				1	0			1	1
	92	90				0	0			1	0
	92	90				0	0			1	1
	93	91				0	0			1	1
B（L*）	93	91			B（a*）	1	0		B（b*）	2	1
	93	91				1	0			2	1
	92	93				1	0			1	1
	92	92				0	0			2	1
	92	91				0	0			2	1
	93	93				1	0			1	1
	93	91				0	0			2	2
	93	93				0	0			1	2
	93	91				0	1			1	1
	93	92				1	0			2	1
	93	92				1	0			1	1
	93	91				0	1			1	1
	92	92				1	0			1	1
	92	92				1	0			2	1
	92	91				1	0			1	1
	93	92				1	0			2	0
	92	91				1	0			1	1
	92	91				0	0			1	0
	92	93				0	0			2	1
	92	91				0	0			2	1
	92	92				0	0			1	0
	94	92				0	0			2	1
	92	91				0	0			1	0
	92	92				0	0			2	1
	92	93				1	0			2	0
	92	91				1	0			2	0
	92	93				1	0			1	1
	92	92				0	0			1	0
	92	91				0	0			1	0
	92	92				0	0			1	1
	92	91				0	0			1	1
	92	92				0	0			2	2
	92	91				0	0			2	1
	92	92				0	0			1	1
	93	91				1	0			2	2
	93	92				0	1			1	1
	91	93				0	1			2	1
	92	92				0	0			1	1
	92	93				0	0			1	1
	92	91				0	0			2	1
	93	92				1	0			1	1
	93	92				1	0			1	1
	93	92				1	0			1	2
	93	91				1	1			2	1
	92	91				1	0			1	1
	93	91				1	0			1	1
	91	91				1	0			1	1
	92	92				1	0			1	1
	92	92				1	0			2	1
	91	92				1	0			2	1
	93	91				1	0			2	1
	92	91				0	0			1	1
	92	92				0	0			2	0
	92	91				1	0			1	1
	91	91				1	0			2	1
	93	92				1	0			1	1
	91	91				0	1			2	1
	92	92				0	1			1	2
	91	93				1	0			2	1
	92	92				0	0			2	2
	93	92				1	0			2	1
	92	91				0	0			1	1
	93	91				0	0			2	2
	92	92				0	0			2	1
	94	92				0	0			1	2
	93	90				0	0			1	1
	93	92				1	0			1	1
	93	91				0	0			1	1
	93	92				0	0			1	1
	93	91				0	0			1	1
	93	92				0	0			1	1
	94	91				0	0			1	1
	92	92				1	0			2	0
	93	92				1	0			1	1
	93	91				0	0			2	0
	91	93				1	0			1	1
	93	92				0	0			2	1
	92	92				1	0			1	1
	92	92				1	0			1	2
	93	91				0	0			2	1
C（L*）	92	93			C（a*）	0	0		C（b*）	1	1
	92	93				0	1			0	1
	92	94				0	0			0	1
	92	93				0	0			0	1
	92	93				0	0			0	1
	92	93				0	0			1	1
	92	93				0	0			1	1
	92	93				0	0			2	1
	92	94				0	0			1	1
	92	93				0	0			2	1
	92	93				1	0			1	1
	92	94				0	0			1	1
	92	94				0	0			1	1
	92	93				0	0			1	1
	92	93				0	0			1	1
	93	93				0	0			1	1
	92	94				0	0			1	1
	91	94				0	0			1	1
	92	92				0	0			1	1
	92	94				0	0			1	1
	92	93				0	0			1	1
	92	93				0	0			1	1
	92	93				0	1			1	1
	92	94				0	0			1	1
	92	93				0	0			1	1
	92	94				1	0			1	1
	92	93				1	0			1	1
	91	94				0	0			1	0
	92	93				0	0			1	1
	92	94				0	0			1	1
	92	93				0	0			1	1
	92	94				0	0			1	0
	92	94				0	0			2	1
	91	93				1	0			1	1
	91	93				0	0			1	1
	90	92				0	0			1	1
	91	93				1	0			1	1
	91	93				0	0			1	1
	91	93				0	0			3	0
	92	94				0	0			2	1
	93	94				0	0			1	0
	91	93				1	0			2	1
	92	93				0	0			1	1
	91	93				1	0			1	1
	91	92				0	0			1	1
	91	93				0	0			1	1
	91	93				0	0			1	1
	92	94				0	0			1	1
	92	93				1	0			2	0
	92	93				0	0			1	1
	91	93				0	0			1	1
	91	94				0	0			1	1
	92	94				0	0			1	0
	91	93				0	0			1	0
	92	94				0	0			2	1
	91	93				0	0			2	1
	92	94				0	0			2	0
	92	93				0	0			1	1
	92	94				0	0			1	1
	91	93				0	0			0	1
	91	93				0	0			0	1
	92	94				0	0			0	1
	92	94				0	0			1	1
	92	93				0	0			0	1
	92	94				1	0			2	1
	92	93				1	1			2	1
	92	93				1	0			1	1
	90	93				0	0			1	1
	91	93				0	0			1	0
	91	93				1	0			1	1
	91	93				1	0			3	1
	92	94				0	0			2	1
	93	93				0	0			1	1
	93	93				0	0			1	1
	92	93				0	0			1	1
	92	93				0	0			1	1
	91	93				0	0			1	1
	92	93				0	0			1	0
	92	93				0	0			1	1
	92	94				0	0			2	1
D（L*）	92	93			D（a*）	0	0		D（b*）	1	1
	92	93				1	0			1	1
	92	91				0	1			1	2
	92	92				1	0			1	1
	92	90				0	1			1	1
	92	91				0	0			0	1
	93	92				0	0			1	1
	92	92				0	0			1	1
	91	92				0	0			2	1
	91	92				1	0			1	1
	92	93				0	0			0	1
	92	93				1	0			2	1
	92	93				0	0			1	1
	92	92				0	0			1	1
	92	92				0	0			1	1
	91	92				0	0			1	1
	92	92				0	0			1	1
	92	93				0	0			1	1
	92	92				1	1			2	1
	91	92				0	0			1	1
	91	92				0	0			2	0
	91	93				0	0			2	0
	92	91				0	0			2	1
	92	91				0	0			1	0
	92	93				0	0			2	1
	91	92				0	0			1	1
	92	93				1	1			2	1
	91	92				0	0			1	1
	93	92				0	0			2	1
	91	92				0	0			2	1
	92	91				1	0			1	1
	92	93				0	0			2	1
	92	92				0	0			1	1
	92	93				0	0			1	1
	92	91				0	0			1	1
	92	93				0	0			0	1
	92	93				0	0			1	0
	92	93				0	0			1	1
	92	93				0	0			1	1
	92	92				0	0			1	1
	92	92				0	0			1	1
	92	93				0	0			1	1
	91	93				0	0			1	1
	91	92				0	0			1	1
	92	92				0	0			1	0
	91	93				0	0			1	1
	92	93				0	0			1	1
	91	94				0	0			1	1
	92	93				0	0			2	1
	91	92				0	0			1	1
	92	93				1	0			2	2
	92	92				0	0			1	1
	93	94				1	0			2	1
	91	94				0	0			2	1
	93	92				0	0			2	0
	92	93				0	0			2	1
	92	93				0	0			1	1
	92	93				0	0			1	1
	91	92				0	1			1	3
	92	92				1	0			1	0
	91	94				0	0			1	1
	91	94				0	0			1	0
	91	92				0	0			1	0
	92	93				0	0			1	1
	92	92				0	0			1	1
	91	92				0	0			1	1
	92	93				0	0			1	1
	92	93				1	0			1	1
	92	93				1	0			1	1
	92	93				0	0			1	1
	92	93				0	0			1	1
	92	93				0	0			1	2
	92	93				0	0			2	1
	93	93				0	0			1	1
	92	93				0	0			1	1
	92	92				0	0			1	2
	92	93				0	0			2	1
	92	93				0	0			1	1
	91	92				0	0			1	1
	93	92				0	0			2	1
Background	c	t				c	t			c	t
